# Supplementary material for: Methylation and copy number profiling: emerging tools to differentiate osteoblastoma from malignant mimics?
Source: Mod Pathol. 2022 Mar 28;35(9):1204–11. doi: 10.1038/s41379-022-01071-1 (PMC9424109; doi:10.1038/s41379-022-01071-1)
Supplement: Supplementary file 2 — Supplementary Table S1 [file 41379_2022_1071_MOESM2_ESM.xlsx]

## Sheet: Supplementary Table S1
Study ID	Tumor Type	Site	Origin	Gender	Age	Investigated by IHC	Investigated by FISH	Investigated by methylation array	Tested against the 'Heidelberg Sarcoma Classifier (v12.2)'	Investigated by methylation-based clustering (UMAP)	Sentrix_ID	Sample type (850K array)	Comment(s)
P01	Osteoblastoma, epithelioid	Pelvis	Basel	Male	18	YES (NEG)	YES (failed)	YES (failed)	not tested	not tested	-	-
P02	Osteoblastoma	Fibula	Stockholm	Male	19	YES (POS)	YES (POS)	YES	YES (no prediction as score < 0.30)	YES	204001350137_R07C01	FFPE
P03	Osteoblastoma	C7	Stockholm	Male	13	YES (POS)	YES (failed)	YES (failed)	not tested	not tested	-	-
P04	Osteoblastoma	Th12	Stockholm	Female	17	YES (NEG)	YES (failed)	YES (failed)	not tested	not tested	-	-
P05	Osteoblastoma	C5	Stockholm	Male	37	YES (POS)	YES (failed)	YES (failed)	not tested	not tested	-	-
P06	Osteoblastoma	Right calcaneus	Stockholm	Male	18	YES (POS)	YES (failed)	YES (failed)	not tested	not tested	-	-
P07	Osteoblastoma	L4	Stockholm	Male	14	YES (POS)	YES (failed)	YES (failed)	not tested	not tested	-	-
P08	Osteoblastoma	Maxilla	Basel	male	34	YES (POS)	YES (failed)	YES (failed)	not tested	not tested	-	-
P09	Osteoblastoma	Mandible	Basel	female	20	YES (NEG)	YES (failed)	YES (failed)	not tested	not tested	-	-
P10	Osteoblastoma	Th1	Basel	female	29	YES (NEG)	YES (failed)	YES (failed)	not tested	not tested	-	-
P11	Osteoblastoma	Th10	Basel	male	20	YES (POS)	not tested	YES	YES (OB 0.72)	YES	204001350044_R01C01	FFPE
P12	Osteoblastoma	Fibula	Stockholm	Female	34	YES (POS)	YES (POS)	YES	YES (OB 0.50)	YES	203990170141_R06C01	FFPE
P13	Osteoblastoma	Humerus	Stockholm	Female	57	YES (POS)	YES (POS)	YES	YES (no prediction as score < 0.30)	YES	203990170141_R07C01	FFPE
P14	Osteoblastoma	Talus	Stockholm	Male	16	YES (POS)	YES (failed)	YES (failed)	not tested	not tested	-
P15	Osteoblastoma	Th11	Stockholm	Male	18	YES (POS)	YES (failed)	YES (failed)	not tested	not tested	-
P16	Osteoblastoma	Fibula	Stockholm	Female	34	YES (POS)	YES (failed)	YES (failed)	not tested	not tested	-
P17	Osteoblastoma	MC3 (hand)	Stockholm	Female	26	YES (NEG)	YES (failed)	YES (failed)	not tested	not tested	-
P18	Osteoblastoma	Tuber ischi	Stockholm	Male	35	YES (POS)	YES (POS)	YES	YES (OB 0.83)	YES	203986500058_R05C01	FFPE
P19	Osteoblastoma	L4	Stockholm	Male	18	YES (POS)	YES (failed)	YES (failed)	not tested	not tested	-	-
P20	Osteoblastoma	Os cuboideum	Stockholm	Male	26	YES (POS)	YES (failed)	YES (failed)	not tested	not tested	-	-
P21	Osteoblastoma	Orbita	Stockholm	Female	16	YES (POS)	YES (failed)	YES (failed)	not tested	not tested	-	-
P22	Osteoblastoma	Patella	Stockholm	Male	18	YES (POS)	YES (failed)	YES (failed)	not tested	not tested	-	-
P23	Osteoblastoma	Th1/Th2	Leiden	female	12	Already published (Lam et al. 2020) - POS	Already published (Lam et al. 2020) - POS	YES (failed)	not tested	not tested	-	-
P24	Osteoblastoma	L4	Leiden	male	41	Already published (Lam et al. 2020) - POS	Already published (Lam et al. 2020) - failed	YES (failed)	not tested	not tested	-	-
P25	Osteoblastoma	Humerus	Leiden	female	31	Already published (Lam et al. 2020) - NEG	Already published (Lam et al. 2020) - POS	YES (failed)	not tested	not tested	-	-
P26	Osteoblastoma	Humerus	Leiden	male	24	Already published (Lam et al. 2020) - NEG	Already published (Lam et al. 2020) - NEG	YES (failed)	not tested	not tested	-	-
P27	Osteoblastoma	Th12	Leiden	male	37	Already published (Lam et al. 2020) - POS	Already published (Lam et al. 2020) - failed	YES (failed)	not tested	not tested	-	-
P28	Osteoblastoma	ilium / acetabulum	Leiden	male	22	Already published (Lam et al. 2020) - POS	Already published (Lam et al. 2020) - POS	YES (failed)	not tested	not tested	-	-
P29	Osteoblastoma	C5	Leiden	male	19	Already published (Lam et al. 2020) - POS	Already published (Lam et al. 2020) - failed	YES (failed)	not tested	not tested	-	-
P30	Osteoblastoma	proximal femur	Leiden	female	25	Already published (Lam et al. 2020) - failed	Already published (Lam et al. 2020) - not tested	YES (failed)	not tested	not tested	-	-
P31	Osteoblastoma	tibia	Leiden	male	13	Already published (Lam et al. 2020) - NEG	Already published (Lam et al. 2020) - failed	YES (failed)	not tested	not tested	-	-
P32	Osteoblastoma	os temporale	Leiden	male	42	Already published (Lam et al. 2020) - NEG	Already published (Lam et al. 2020) - POS	YES (failed)	not tested	not tested	-	-
P33	Osteoblastoma	talus	Leiden	male	9	Already published (Lam et al. 2020) - POS	Already published (Lam et al. 2020) - failed	YES (failed)	not tested	not tested	-	-
P34	Osteoblastoma	calcaneus	Leiden	male	21	Already published (Lam et al. 2020) - POS	Already published (Lam et al. 2020) - POS	YES (failed)	not tested	not tested	-	-
P35	Osteoblastoma	L4	Leiden	male	4	Already published (Lam et al. 2020) - POS	Already published (Lam et al. 2020) - POS	YES (failed)	not tested	not tested	-	-
P36	Osteoblastoma	Th6, Th7	Leiden	male	44	Already published (Lam et al. 2020) - POS	Already published (Lam et al. 2020) - failed	YES (failed)	not tested	not tested	-	-
P37	Osteoblastoma	acetabulum	Leiden	male	20	Already published (Lam et al. 2020) - POS	Already published (Lam et al. 2020) - failed	YES (failed)	not tested	not tested	-	-
P38	Osteoblastoma	calcaneus	Leiden	male	19	Already published (Lam et al. 2020) - POS	Already published (Lam et al. 2020) - failed	YES	YES (OB 0.62)	YES	203991450022_R02C01	FFPE
P39	Osteoblastoma	pubic bone	Leiden	male	28	Already published (Lam et al. 2020) - POS	Already published (Lam et al. 2020) - failed	YES	YES (no prediction as score < 0.30)	YES	203991450022_R04C01	FFPE	Background noise prevented the evaluation of the copy number profile of this sample
P40	Osteoblastoma	acetabulum	Leiden	male	28	Already published (Lam et al. 2020) - NEG	Already published (Lam et al. 2020) - POS	YES (failed)	not tested	not tested	-	-
P41	Osteoblastoma	calcaneus	Leiden	female	20	Already published (Lam et al. 2020) - POS	Already published (Lam et al. 2020) - POS	YES (failed)	not tested	not tested	-	-
P42	Osteoblastoma	L1	Leiden	male	20	Already published (Lam et al. 2020) - POS	Already published (Lam et al. 2020) - failed	YES (failed)	not tested	not tested	-	-
P43	Osteoblastoma	C1, C2, C3	Leiden	male	48	Already published (Lam et al. 2020) - POS	Already published (Lam et al. 2020) - failed	YES (failed)	not tested	not tested	-	-
P44	Osteoblastoma	humerus	Leiden	female	30	Already published (Lam et al. 2020) - NEG	Already published (Lam et al. 2020) - failed	YES (failed)	not tested	not tested	-	-
P45	Osteoblastoma	thumb	Leiden	male	15	Already published (Lam et al. 2020) - NEG	Already published (Lam et al. 2020) - POS	YES	YES (OB 0.37)	YES	204361730041_R07C01	FFPE	Background noise prevented the evaluation of the copy number profile of this sample
P46	Osteoblastoma	os coccygis	Leiden	male	18	Already published (Lam et al. 2020) - POS	Already published (Lam et al. 2020) - POS	YES	YES (no prediction as score < 0.30)	YES	204361730041_R08C01	FFPE	Background noise prevented the evaluation of the copy number profile of this sample
P47	Osteoblastoma	Scapula	Basel	male	20	YES (failed)	not tested	YES (failed)	not tested	not tested	-	-
P48	Osteoblastoma	L4	Basel	male	17	YES (POS)	YES (POS)	YES	YES (OB 0.53)	YES	203829800014_R01C01	FFPE
P49	Osteoblastoma	L5	Basel	female	5	YES (POS)	YES (failed)	YES	YES (no prediction as score < 0.30)	YES	203810690151_R02C01	FFPE	Background noise prevented the evaluation of the copy number profile of this sample
P50	Osteoblastoma	Os ilium	Basel	male	17	YES (POS)	YES (failed)	YES	YES (OB 0.99)	YES	204367410002_R03C01	FFPE
P51	Osteoblastoma	calcaneus	Basel	male	18	YES (POS)	not tested	YES	YES (OB 0.99)	YES	201492560021_R04C01	FFPE
P52	Osteoblastoma	Talus	Basel	male	18	YES (POS)	not tested	YES	YES (OB 0.99)	YES	201492560021_R05C01	FFPE
P53	Osteoblastoma	Talus	Basel	male	21	YES (POS)	not tested	YES	YES (OB 0.95)	YES	201492560021_R08C01	FFPE
P54	Osteoblastoma	Th12	Basel	male	25	YES (POS)	not tested	YES	YES (Reactive Tissue 0.87)	YES	201492560021_R07C01	FFPE
P55	Osteoblastoma	Ethmoid sinus	Basel	male	20	YES (POS)	not tested	YES	YES (OB 0.66)	YES	201530470048_R08C01	FFPE
P56	Osteoblastoma	L3/4	Basel	female	20	YES (POS)	not tested	YES	YES (OB 0.84)	YES	205022240053_R07C01	FFPE
P57	Osteoblastoma	Rib	Lund	female	11	not tested	not tested	YES	YES (OB 0.99)	YES	205022030140_R08C01	KRYO	FOS fusion demonstrated by structural rearrangement based on DNA sequencing (Saba et al. 2020)
P58	Osteoblastoma	Left humerus	Lund	female	13	not tested	not tested	YES	YES (OS_HG 0.63)	YES	205022030160_R01C01	KRYO	No FOS rearrangement observed at DNA level. FOS IHC and FISH not investigated (Saba et al. 2020)
P59	Osteoblastoma	Left ankle	Lund	female	13	not tested	not tested	YES	YES (OS_HG 0.89)	YES	205022030160_R02C01	KRYO	No FOS rearrangement observed at DNA level. FOS IHC and FISH not investigated (Saba et al. 2020)
P60	Osteoblastoma	Proximal femur	Lund	male	16	not tested	not tested	YES	YES (OB 0.99)	YES	205022030160_R04C01	KRYO	FOS fusion demonstrated by structural rearrangement based on DNA sequencing (Saba et al. 2020)
P61	Osteoblastoma	Vertebra	Lund	male	25	not tested	not tested	YES	YES (CC_CSA 0.86)	YES	205022030160_R05C01	KRYO	FOS fusion demonstrated by structural rearrangement based on DNA sequencing (Saba et al. 2020)
P62	Osteoblastoma	Right tibia	Lund	male	31	not tested	not tested	YES	YES (OB 0.49)	YES	205022030160_R06C01	KRYO	FOS fusion demonstrated by structural rearrangement based on DNA sequencing (Saba et al. 2020)
P63	Osteoblastoma	Os ilium	Lund	male	37	not tested	not tested	YES	YES (OS_HG 0.59)	YES	205022030160_R07C01	KRYO	FOS rearrangement was not investigated in this sample (Saba et al. 2020)
P64	Osteoblastoma	Proximal tibia	Lund	male	50	not tested	not tested	YES	YES (OB 0.94)	YES	205022030160_R08C01	KRYO	No FOS rearrangement observed at DNA level. FOS IHC and FISH not investigated (Saba et al. 2020)
P65	Osteoblastoma	C5	Basel	female	10	YES (POS)	not tested	Already published (Koelsche et al. 2021)	not tested	YES	201530470054_R05C01	FFPE	Sample used to generate the reference class of the 'Heidelberg Sarcoma Classifier (v12.2)'
P66	Osteoblastoma	C6	Basel	male	15	YES (POS)	not tested	Already published (Koelsche et al. 2021)	not tested	YES	201530470054_R04C01	FFPE	Sample used to generate the reference class of the 'Heidelberg Sarcoma Classifier (v12.2)'
P67	Osteoblastoma, epithelioid	C1	Basel	female	8	YES (POS)	not tested	Already published (Koelsche et al. 2021)	not tested	YES	201530470054_R03C01	FFPE	Sample used to generate the reference class of the 'Heidelberg Sarcoma Classifier (v12.2)'
P68	Osteoblastoma	mandible	Basel	female	22	YES (POS)	not tested	Already published (Koelsche et al. 2021)	not tested	YES	201530470054_R02C01	FFPE	Sample used to generate the reference class of the 'Heidelberg Sarcoma Classifier (v12.2)'
P69	Osteoblastoma	mandible	Basel	male	26	YES (POS)	not tested	Already published (Koelsche et al. 2021)	not tested	YES	201530470054_R01C01	FFPE	Sample used to generate the reference class of the 'Heidelberg Sarcoma Classifier (v12.2)'
P70	Osteoblastoma	mandible	Basel	male	15	YES (POS)	not tested	Already published (Koelsche et al. 2021)	not tested	YES	201492560021_R06C01	FFPE	Sample used to generate the reference class of the 'Heidelberg Sarcoma Classifier (v12.2)'
P71	Osteoblastoma	C1	Basel	female	8	YES (POS)	not tested	YES	YES (OB 0.99)	YES	205046540058_R08C01	FFPE
P72	Osteoblastoma	Humerus	Basel	female	2	YES (POS)	not tested	YES (failed)	not tested	not tested	-	-
P73	Osteoblastoma, epithelioid	Femur	Basel	female	11	YES (POS)	not tested	YES	YES (OB 0.85)	YES	205046540059_R01C01	FFPE
P74	Osteoblastoma	Femur	Basel	male	15	YES (POS)	not tested	YES (failed)	not tested	not tested	-	-
P75	Osteoblastoma	Parietale	Basel	female	7	YES (NEG)	not tested	YES (failed)	not tested	not tested	-	-
P76	Osteoblastoma	Th1	Basel	male	35	YES (POS)	not tested	YES	TRUE (OB 0.97)	YES	205046540058_R06C01	FFPE
P77	Osteoblastoma	Tibia	Basel	female	9	YES (POS)	not tested	YES	YES (OB 0.75)	YES	205046540058_R07C01	FFPE
P78	Osteoid osteoma	Sacrum	Basel	male	20	YES (POS)	not tested	YES	YES (OB 0.99)	YES	204596820046_R07C01	FFPE
P79	Osteoid osteoma	Lumbar vertebrae	Basel	male	13	YES (POS)	not tested	YES	YES (OB 0.91)	YES	205022240053_R06C01	FFPE
P80_relapse1	OB-like_OS (hg)	Th12	Stockholm	female	62	YES (focally POS)	not tested	YES	-	absent from the graph (same result as P80_relapse2)	203885690015_R06C01	FFPE
P80_relapse2	OB-like_OS (hg)	Th12	Stockholm	female	62	YES (NEG)	not tested	YES	-	YES	204001350137_R06C01	FFPE	Background noise prevented the evaluation of the copy number profile of this sample
P81	OB-like_OS (hg)	Tibia	Basel	female	70	YES (NEG)	not tested	YES	-	YES	204551190161_R06C01	FFPE	Background noise prevented the evaluation of the copy number profile of this sample
P82	OB-like_OS (lg)	Os cuboideum	Basel	male	11	YES (NEG)	YES (NEG)	YES	-	YES	203163300087_R06C01	FFPE
P83	OB-like_OS (hg)	Tibia	Basel	female	19	YES (NEG)	YES (failed)	YES (failed)	-	not tested	-	-
P84	OB-like_OS (lg)	Tibia	Basel	male	20	YES (NEG)	YES (failed)	YES	-	YES	203239580039_R04C01	FFPE
P85	OB-like_OS (hg)	Tbia	Basel	male	13	YES (NEG)	YES (failed)	YES	-	YES	203740800090_R02C01	FFPE
P86	Parosteal OS	Radius	Basel	male	55	-	-	YES	-	YES	204949780145_R01C01	FFPE
P87	Parosteal OS	Humerus	Basel	female	22	-	-	YES	-	YES	205046540143_R01C01	FFPE
P88	OS low grade (MDM2++)	Humerus	Basel	female	49	-	-	YES	-	YES	201533500013_R04C01	FFPE
P89	OS low grade (MDM2++)	Femur	Basel	female	16	-	-	YES	-	YES	201533490039_R05C01	FFPE
P90	OS low grade (MDM2++)	Rib	Basel	male	26	-	-	YES	-	YES	201533500013_R03C01	FFPE
P91	OS low grade	Pubic branch	Basel	female	41	-	-	YES	-	YES	201533500013_R02C01	FFPE
P92	OS low grade	NA	Basel	NA	NA	-	-	YES	-	YES	201533490039_R07C01	FFPE
P93	OS low grade	NA	Basel	NA	NA	-	-	YES	-	YES	201533490039_R02C01	FFPE
P94	OS low grade	Mandible	Basel	female	27	-	-	YES	-	YES	201533490039_R08C01	FFPE
P95	OS low grade	L1	Basel	male	25	-	-	YES	-	YES	201533500009_R08C01	FFPE
P96	OS low grade	Pubic bone	Basel	male	17	-	-	YES	-	YES	201533500013_R05C01	FFPE
P97	OS low grade	Scapula	Basel	male	17	-	-	YES	-	YES	201533500013_R01C01	FFPE
P98	OS low grade	Femur	Basel	male	37	-	-	YES	-	YES	204332530034_R05C01	FFPE
P99	OS low grade(MDM2++)	Femur	Basel	male	16	-	-	YES	-	YES	205046550035_R03C01	FFPE
